# Supplementary material for: Left atrial undifferentiated pleomorphic sarcoma causing left ventricular inflow tract obstruction: a case report
Source: Eur Heart J Case Rep. 2023 Nov 11;7(11):ytad560. doi: 10.1093/ehjcr/ytad560 (PMC10667031; doi:10.1093/ehjcr/ytad560)
Supplement: ytad560_Supplementary_Data [file ytad560_supplementary_data.zip]

Archive with 4 entries (4 files):
- Video S2.mp4
- Video S3.mp4
- Video S4.mp4
- Video S1.mp4
